# Supplementary material for: Mediterranean Diet Prior to Ischemic Stroke and Potential Circulating Mediators of Favorable Outcomes
Source: Nutrients. 2024 Sep 23;16(18):3218. doi: 10.3390/nu16183218 (PMC11435288; doi:10.3390/nu16183218)
Supplement: Supplementary file 1 [file nutrients-16-03218-s001.zip]

Archive with 1 entries (1 files):
- nutrients-3158784-supplementary.pdf
